# Supplementary material for: Photodynamic Antibacterial Therapy of Gallic Acid-Derived Carbon-Based Nanoparticles (GACNPs): Synthesis, Characterization, and Hydrogel Formulation
Source: Pharmaceutics. 2024 Feb 9;16(2):254. doi: 10.3390/pharmaceutics16020254 (PMC10891664; doi:10.3390/pharmaceutics16020254)
Supplement: Supplementary file 1 [file pharmaceutics-16-00254-s001.zip]

Archive with 1 entries (1 files):
- pharmaceutics-2865445-supplementary.pdf
